# Supplementary material for: Endurance Training Exercise Dose in Coronary Artery Disease Rehabilitation
Source: J Cardiovasc Dev Dis. 2025 Apr 3;12(4):134. doi: 10.3390/jcdd12040134 (PMC12028330; doi:10.3390/jcdd12040134)
Supplement: Supplementary file 1 [file jcdd-12-00134-s001.zip]

Archive with 1 entries (1 files):
- jcdd-3485816-supplementary.pdf
